# Supplementary material for: Artificial Intelligence in Digital Pathology for Bladder Cancer: Hype or Hope? A Systematic Review
Source: Cancers (Basel). 2023 Sep 12;15(18):4518. doi: 10.3390/cancers15184518 (PMC10526515; doi:10.3390/cancers15184518)
Supplement: Supplementary file 1 [file cancers-15-04518-s001.zip]

Archive with 1 entries (1 files):
- cancers-2554781-supplementary.pdf
